# Supplementary material for: Deregulated Transcription and Proteostasis in Adult mapt Knockout Mouse
Source: Int J Mol Sci. 2023 Mar 31;24(7):6559. doi: 10.3390/ijms24076559 (PMC10095510; doi:10.3390/ijms24076559)
Supplement: Supplementary file 1 [file ijms-24-06559-s001.zip]

Archive with 3 entries (3 files):
- Supplementary Table I. DEG from RNA-seq.vf.xlsx
- Supplementary Table II. Phosphoproteomic dataset.xlsx
- Supplementary Table III. Phosphoproteome data.vf.xlsx
