# Supplementary material for: Deregulated Transcription and Proteostasis in Adult mapt Knockout Mouse
Source: Int J Mol Sci. 2023 Mar 31;24(7):6559. doi: 10.3390/ijms24076559 (PMC10095510; doi:10.3390/ijms24076559)
Supplement: Supplementary file 1 [file ijms-24-06559-s001.zip › Supplementary Table I. DEG from RNA-seq.vf.xlsx]

## Sheet: Table X
	gtf_tags.gene_name	gtf_tags.gene_type	logFC	AveExpr	t	P.Value	adj.P.Val	B
ENSMUSG00000018411.17	Mapt	protein_coding	-3.80628	7.994	-49.3268	1.75289e-21	2.24475e-17	31.3436
ENSMUSG00000020891.11	Alox8	protein_coding	-1.88519	1.66607	-10.1131	4.49407e-09	1.91837e-05	8.53466
ENSMUSG00000061086.12	Myl4	protein_coding	-1.47	3.27866	-4.27552	0.000410448	0.0278162	0.175459
ENSMUSG00000073643.11	Wdfy1	protein_coding	-1.46143	4.79812	-5.89622	1.13065e-05	0.0092374	3.49869
ENSMUSG00000020732.13	Rab37	protein_coding	-1.21137	2.76235	-3.72016	0.00145625	0.0490024	-0.976354
ENSMUSG00000025094.8	Slc18a2	protein_coding	-0.945931	1.37216	-3.88383	0.00100269	0.0419849	-0.630857
ENSMUSG00000041460.15	Cacna2d4	protein_coding	-0.839995	1.59886	-5.08948	6.55798e-05	0.0151864	1.50848
ENSMUSG00000038496.16	Slc19a3	protein_coding	-0.793068	1.14248	-4.91709	9.63159e-05	0.0187568	0.969891
ENSMUSG00000010825.17	Grid2ip	protein_coding	-0.776083	2.58529	-3.78105	0.00126755	0.0458949	-0.836286
ENSMUSG00000056492.6	Adgrf5	protein_coding	-0.721475	4.69055	-5.38177	3.44018e-05	0.0110546	2.40027
ENSMUSG00000025504.14	Eps8l2	protein_coding	-0.708137	2.1484	-4.25717	0.000427955	0.0281046	0.132072
ENSMUSG00000034255.17	Arhgap27	protein_coding	-0.677284	4.10963	-7.39167	5.39225e-07	0.00138106	6.37175
ENSMUSG00000050919.9	Zfp366	protein_coding	-0.642711	1.78639	-3.84666	0.00109141	0.043677	-0.737038
ENSMUSG00000020154.10	Ptprb	protein_coding	-0.630302	4.8074	-4.96393	8.67416e-05	0.017632	1.49222
ENSMUSG00000029648.13	Flt1	protein_coding	-0.629601	5.45542	-4.52683	0.000231941	0.0236949	0.47624
ENSMUSG00000026141.13	Col19a1	protein_coding	-0.62582	4.14139	-3.7438	0.00137987	0.0482803	-1.05955
ENSMUSG00000038173.15	Enpp6	protein_coding	-0.62288	2.91008	-4.23295	0.000452223	0.0286691	0.0869504
ENSMUSG00000030237.14	Slco1a4	protein_coding	-0.622566	4.92902	-5.40117	3.29705e-05	0.0110546	2.4345
ENSMUSG00000066438.6	Plekhd1	protein_coding	-0.620716	2.64414	-4.30275	0.000385783	0.0277586	0.231617
ENSMUSG00000021255.17	Esrrb	protein_coding	-0.574604	1.32177	-3.79406	0.00123053	0.0454258	-0.871209
ENSMUSG00000066842.18	Hmcn1	protein_coding	-0.565996	1.96148	-4.38564	0.000319513	0.0267755	0.339837
ENSMUSG00000010362.9	Rdm1	protein_coding	-0.563092	2.06599	-4.36036	0.000338405	0.0270851	0.267222
ENSMUSG00000041842.15	Fhdc1	protein_coding	-0.562016	3.12946	-3.98013	0.000804894	0.0385429	-0.465674
ENSMUSG00000045625.5	Pigz	protein_coding	-0.554621	2.91334	-3.73855	0.00139648	0.0485959	-0.925605
ENSMUSG00000028339.17	Col15a1	protein_coding	-0.545378	2.50028	-5.42097	3.15719e-05	0.0110546	2.39524
ENSMUSG00000049044.16	Rapgef4	protein_coding	-0.535113	9.23407	-3.95687	0.000848771	0.0391316	-0.85364
ENSMUSG00000040584.8	Abcb1a	protein_coding	-0.527354	4.67378	-4.12588	0.000577218	0.0332838	-0.326751
ENSMUSG00000022297.15	Fzd6	protein_coding	-0.518959	2.88106	-5.83147	1.2984e-05	0.0092374	3.27067
ENSMUSG00000025993.10	Slc40a1	protein_coding	-0.509074	3.09777	-4.57222	0.000209292	0.023306	0.784364
ENSMUSG00000033705.17	Stard9	protein_coding	-0.475424	4.85576	-6.0132	8.81793e-06	0.00868634	3.7191
ENSMUSG00000036196.16	Slc26a8	protein_coding	-0.441413	2.01105	-3.69463	0.00154342	0.0499117	-1.02237
ENSMUSG00000018451.7	6330403K07Rik	protein_coding	-0.422532	7.89685	-4.46019	0.000269761	0.0255893	0.261471
ENSMUSG00000041471.9	Shld2	protein_coding	-0.414761	2.62821	-3.83542	0.00111977	0.0441226	-0.721438
ENSMUSG00000024421.16	Lama3	protein_coding	-0.4147	3.29582	-4.23877	0.000446266	0.0284323	0.100049
ENSMUSG00000037400.17	Atp11b	protein_coding	-0.410025	6.74692	-3.94655	0.000868987	0.0393693	-0.87568
ENSMUSG00000050511.1	Oprd1	protein_coding	-0.404683	4.34816	-4.099	0.000613705	0.03417	-0.286686
ENSMUSG00000042099.16	Kank3	protein_coding	-0.403788	4.49024	-3.87866	0.0010146	0.0419849	-0.791942
ENSMUSG00000031337.16	Mtm1	protein_coding	-0.402939	3.02579	-3.81382	0.00117632	0.0448571	-0.778212
ENSMUSG00000020262.15	Adarb1	protein_coding	-0.387106	8.10282	-4.42133	0.000294634	0.0263852	0.175215
ENSMUSG00000020642.13	Rnf144a	protein_coding	-0.37962	5.20066	-4.05318	0.000681318	0.0353484	-0.510908
ENSMUSG00000010064.15	Slc38a3	protein_coding	-0.378205	6.3716	-4.54734	0.000221414	0.0236949	0.485228
ENSMUSG00000036916.13	Zfp280c	protein_coding	-0.375168	4.49575	-5.26982	4.39999e-05	0.0132669	2.19248
ENSMUSG00000030098.15	Grip2	protein_coding	-0.370523	5.21496	-3.70478	0.00150816	0.0492242	-1.28888
ENSMUSG00000005871.15	Apc	protein_coding	-0.369163	8.68286	-3.80174	0.00120915	0.0452081	-1.20441
ENSMUSG00000022449.14	Adamts20	protein_coding	-0.364029	3.66056	-4.18267	0.000507113	0.0307777	-0.0525321
ENSMUSG00000044033.16	Ccdc141	protein_coding	-0.347111	4.29088	-5.38975	3.3806e-05	0.0110546	2.45612
ENSMUSG00000048732.5	Klhl11	protein_coding	-0.345133	5.07926	-3.82922	0.0011357	0.0443409	-1.03473
ENSMUSG00000021256.5	Vash1	protein_coding	-0.344937	4.42717	-4.29926	0.000388858	0.0277586	0.108025
ENSMUSG00000033105.12	Lss	protein_coding	-0.344331	5.44778	-3.73551	0.00140618	0.0486582	-1.26452
ENSMUSG00000045975.8	C2cd2	protein_coding	-0.337155	3.87137	-4.05801	0.000673856	0.0353484	-0.363425
ENSMUSG00000072294.5	Klf12	protein_coding	-0.333805	5.00368	-3.71531	0.00147242	0.0491037	-1.25681
ENSMUSG00000035024.16	Ncapd3	protein_coding	-0.326178	4.8232	-5.6301	2.00285e-05	0.0106868	2.93314
ENSMUSG00000027175.10	Tcp11l1	protein_coding	-0.318046	4.24991	-4.38171	0.000322374	0.0267755	0.292539
ENSMUSG00000033624.10	Pdpr	protein_coding	-0.31776	4.95151	-4.11702	0.000588996	0.0333747	-0.357795
ENSMUSG00000035189.17	Ano4	protein_coding	-0.317543	4.61771	-4.68176	0.000163414	0.0213538	0.910122
ENSMUSG00000020532.18	Acaca	protein_coding	-0.316835	6.10836	-5.18478	5.30898e-05	0.0141639	1.89044
ENSMUSG00000042724.8	Map3k9	protein_coding	-0.316468	5.11175	-3.92812	0.000906328	0.0404406	-0.807208
ENSMUSG00000007653.12	Gabrb2	protein_coding	-0.313587	7.07337	-3.7453	0.00137517	0.0482476	-1.3288
ENSMUSG00000042104.18	Uggt2	protein_coding	-0.309933	5.01437	-3.70821	0.00149642	0.0492242	-1.27969
ENSMUSG00000032409.15	Atr	protein_coding	-0.308353	4.36408	-3.94185	0.000878361	0.0396067	-0.663182
ENSMUSG00000030309.16	Caprin2	protein_coding	-0.307692	3.43755	-4.02317	0.000729614	0.03663	-0.377159
ENSMUSG00000019820.11	Utrn	protein_coding	-0.307358	6.42252	-4.54489	0.000222646	0.0236949	0.467295
ENSMUSG00000037606.18	Osbpl5	protein_coding	-0.304198	4.82239	-3.81402	0.00117578	0.0448571	-1.01808
ENSMUSG00000034156.16	Tspoap1	protein_coding	-0.303157	8.23944	-3.87847	0.00101503	0.0419849	-1.03609
ENSMUSG00000038665.15	Dgki	protein_coding	-0.301966	5.23031	-4.01912	0.000736384	0.03663	-0.596732
ENSMUSG00000021767.19	Kat6b	protein_coding	-0.301003	6.20708	-4.40545	0.000305447	0.0267755	0.172093
ENSMUSG00000026017.13	Carf	protein_coding	-0.30079	4.33311	-4.1455	0.000551954	0.0325729	-0.220761
ENSMUSG00000028488.15	Sh3gl2	protein_coding	-0.300349	8.18761	-5.66135	1.87195e-05	0.0104227	2.89591
ENSMUSG00000002190.13	Clgn	protein_coding	-0.300119	3.85236	-4.02279	0.000730244	0.03663	-0.437492
ENSMUSG00000048222.3	Mfap1b	protein_coding	0.30027	4.21449	5.0801	6.69617e-05	0.0151864	1.81564
ENSMUSG00000051703.14	Tmem198	protein_coding	0.301037	5.8056	3.82048	0.00115858	0.0448242	-1.09545
ENSMUSG00000020069.16	Hnrnph3	protein_coding	0.301681	5.68382	3.97211	0.000819767	0.0385429	-0.762133
ENSMUSG00000078695.8	Cisd3	protein_coding	0.303117	3.84155	3.87957	0.00101249	0.0419849	-0.715812
ENSMUSG00000028069.16	Gpatch4	protein_coding	0.306616	4.35244	4.38921	0.000316927	0.0267755	0.317108
ENSMUSG00000066838.7	Zfp772	protein_coding	0.307693	3.52293	3.81242	0.00118008	0.0448571	-0.818336
ENSMUSG00000033350.7	Chst2	protein_coding	0.308965	7.09342	4.70025	0.000156745	0.0210646	0.800599
ENSMUSG00000047412.16	Zbtb44	protein_coding	0.308985	4.78068	3.70983	0.00149092	0.0492242	-1.23394
ENSMUSG00000024736.15	Tmem132a	protein_coding	0.310761	7.85588	4.36455	0.000335198	0.0269972	0.0478907
ENSMUSG00000043388.8	Tmem130	protein_coding	0.318217	7.87879	4.22529	0.000460181	0.02903	-0.262207
ENSMUSG00000063856.7	Gpx1	protein_coding	0.329123	5.81988	4.40518	0.00030564	0.0267755	0.198338
ENSMUSG00000056938.16	Acbd4	protein_coding	0.335795	5.00705	6.08218	7.62175e-06	0.00852673	3.86678
ENSMUSG00000031302.16	Nlgn3	protein_coding	0.335897	5.3117	4.43278	0.000287073	0.0260822	0.289841
ENSMUSG00000057522.15	Spop	protein_coding	0.337229	7.60089	7.67722	3.12059e-07	0.000999056	6.94042
ENSMUSG00000003814.8	Calr	protein_coding	0.337996	8.56337	4.45096	0.000275469	0.0259387	0.242788
ENSMUSG00000034993.7	Vat1	protein_coding	0.341093	6.14021	4.53386	0.000228275	0.0236949	0.45134
ENSMUSG00000052373.14	Mpp3	protein_coding	0.352847	5.90689	4.05563	0.000677526	0.0353484	-0.584637
ENSMUSG00000073676.4	Hspe1	protein_coding	0.360805	5.42428	4.72638	0.000147781	0.0210646	0.928391
ENSMUSG00000008575.17	Nfib	protein_coding	0.361545	6.65096	4.32258	0.00036876	0.0277586	-0.0353782
ENSMUSG00000019880.10	Rspo3	protein_coding	0.367793	3.71733	3.85654	0.00106709	0.0429724	-0.739391
ENSMUSG00000047181.12	Samd14	protein_coding	0.368528	5.62867	3.81091	0.00118414	0.0448641	-1.12146
ENSMUSG00000090266.10	Mettl23	protein_coding	0.368593	3.72049	3.92087	0.000921432	0.0409717	-0.59642
ENSMUSG00000043419.11	Rnf227	protein_coding	0.370757	7.13385	6.49198	3.24643e-06	0.00593911	4.63069
ENSMUSG00000032297.11	Celf6	protein_coding	0.372852	4.95257	4.62814	0.00018444	0.0222269	0.744091
ENSMUSG00000069662.5	Marcks	protein_coding	0.377142	7.45429	4.42304	0.000293491	0.0263852	0.179231
ENSMUSG00000042846.8	Lrrtm3	protein_coding	0.383657	5.64493	4.59765	0.000197597	0.0225931	0.640219
ENSMUSG00000056501.3	Cebpb	protein_coding	0.388739	3.01859	3.82673	0.00114217	0.0444334	-0.745102
ENSMUSG00000020571.12	Pdia6	protein_coding	0.391938	6.79949	3.90061	0.000965023	0.0418918	-0.980737
ENSMUSG00000028565.18	Nfia	protein_coding	0.393444	5.31244	5.23087	4.79479e-05	0.0133483	2.04582
ENSMUSG00000066705.7	Fxyd6	protein_coding	0.410843	6.7361	4.16037	0.000533562	0.0317805	-0.400191
ENSMUSG00000050071.8	Bex1	protein_coding	0.411059	5.75006	6.34994	4.35305e-06	0.00696814	4.37497
ENSMUSG00000020844.6	Nxn	protein_coding	0.413441	3.67675	5.14897	5.74705e-05	0.0150197	1.98249
ENSMUSG00000033717.6	Adra2a	protein_coding	0.421179	4.39615	4.56328	0.000213568	0.0233756	0.664348
ENSMUSG00000018589.8	Glra2	protein_coding	0.424881	3.98427	3.79359	0.00123184	0.0454258	-0.963959
ENSMUSG00000048546.8	Tob2	protein_coding	0.436148	5.1123	4.32365	0.000367865	0.0277586	0.0990534
ENSMUSG00000041548.4	Hspb8	protein_coding	0.44492	3.85148	4.40764	0.000303937	0.0267755	0.404027
ENSMUSG00000110185.2	Igip	protein_coding	0.445911	6.68401	4.63787	0.000180429	0.0222171	0.66674
ENSMUSG00000049555.10	Tmie	protein_coding	0.452938	2.91314	4.71946	0.000150102	0.0210646	1.09282
ENSMUSG00000023046.6	Igfbp6	protein_coding	0.478076	5.06053	4.38618	0.000319119	0.0267755	0.291105
ENSMUSG00000036422.10	Pcdh8	protein_coding	0.482418	5.44489	3.93037	0.000901685	0.040374	-0.85101
ENSMUSG00000053574.5	4930563E22Rik	protein_coding	0.496941	1.69922	3.73104	0.00142059	0.0487722	-0.987281
ENSMUSG00000025969.15	Nrp2	protein_coding	0.516155	5.76805	4.19485	0.000493231	0.0301242	-0.282384
ENSMUSG00000063632.6	Sox11	protein_coding	0.518581	4.11187	5.85286	1.24032e-05	0.0092374	3.42365
ENSMUSG00000038331.15	Satb2	protein_coding	0.53386	5.24773	3.72466	0.00144139	0.0490024	-1.1844
ENSMUSG00000033061.15	Resp18	protein_coding	0.538641	5.93383	5.12167	6.1057e-05	0.0151864	1.75541
ENSMUSG00000019851.8	Perp	protein_coding	0.545733	2.55649	5.2436	4.66198e-05	0.0132669	2.016
ENSMUSG00000042210.17	Abhd14a	protein_coding	0.547731	4.16615	5.1201	6.12706e-05	0.0151864	1.90524
ENSMUSG00000019312.10	Grb7	protein_coding	0.568963	1.52753	4.43262	0.000287177	0.0260822	0.21405
ENSMUSG00000031374.13	Zfp92	protein_coding	0.569395	2.31792	3.81228	0.00118045	0.0448571	-0.767831
ENSMUSG00000067786.16	Nnat	protein_coding	0.57955	7.2377	4.27132	0.000414394	0.0279301	-0.153697
ENSMUSG00000034768.4	Asb16	protein_coding	0.579677	2.26202	4.63989	0.00017961	0.0222171	0.82203
ENSMUSG00000044646.15	Zbtb7c	protein_coding	0.584404	2.78021	4.58779	0.00020205	0.0226969	0.804784
ENSMUSG00000044770.14	Scml4	protein_coding	0.59085	1.75248	4.52106	0.000234988	0.0236949	0.597301
ENSMUSG00000047844.3	Bex4	protein_coding	0.592291	3.64486	5.04137	7.29856e-05	0.0157781	1.76021
ENSMUSG00000091537.2	Tma7	protein_coding	0.613818	5.68583	5.77625	1.46158e-05	0.00935847	3.18955
ENSMUSG00000003038.15	Hmgn2	protein_coding	0.62127	5.41826	3.7046	0.00150877	0.0492242	-1.33454
ENSMUSG00000035873.8	Pawr	protein_coding	0.630337	1.75893	3.90296	0.00095987	0.0418098	-0.682984
ENSMUSG00000029718.14	Pcolce	protein_coding	0.643921	2.79194	4.28068	0.000405652	0.0278162	0.181277
ENSMUSG00000055653.13	Gpc3	protein_coding	0.663722	2.91576	6.05982	7.99006e-06	0.00852673	3.74134
ENSMUSG00000021390.6	Ogn	protein_coding	0.680477	3.58364	3.8608	0.00105679	0.0426918	-0.736915
ENSMUSG00000015090.13	Ptgds	protein_coding	0.685467	9.18867	5.07587	6.7595e-05	0.0151864	1.63351
ENSMUSG00000006369.14	Fbln1	protein_coding	0.693131	3.62502	4.11168	0.000596206	0.0336344	-0.204641
ENSMUSG00000020253.15	Ppm1m	protein_coding	0.704157	4.09375	6.11155	7.16429e-06	0.00852673	3.94398
ENSMUSG00000002266.17	Zim1	protein_coding	0.74617	2.9741	4.30059	0.000387677	0.0277586	0.198238
ENSMUSG00000029843.4	Slc13a4	protein_coding	0.754941	3.86457	4.27543	0.000410531	0.0278162	0.119855
ENSMUSG00000018339.11	Gpx3	protein_coding	0.792416	3.50121	5.88591	1.1558e-05	0.0092374	3.49021
ENSMUSG00000075316.11	Scn9a	protein_coding	0.796622	2.48083	5.47387	2.81258e-05	0.0107276	2.58133
ENSMUSG00000068196.5	Col8a1	protein_coding	0.807848	2.03648	4.28642	0.000400388	0.0278162	0.166391
ENSMUSG00000032925.16	Itgbl1	protein_coding	0.814566	1.7078	4.13799	0.000561489	0.0327266	-0.185755
ENSMUSG00000042761.14	Mrap2	protein_coding	0.815286	3.00092	5.78385	1.43792e-05	0.00935847	3.24932
ENSMUSG00000090486.2	BC035947	protein_coding	0.824355	1.09716	4.24171	0.000443293	0.0283841	0.0651359
ENSMUSG00000020473.13	Aebp1	protein_coding	0.829546	4.79198	4.70917	0.000153626	0.0210646	0.96059
ENSMUSG00000019768.16	Esr1	protein_coding	0.837638	2.12878	4.61509	0.000189959	0.0222535	0.834472
ENSMUSG00000023345.17	Poc1a	protein_coding	0.846627	2.73426	5.2018	5.11283e-05	0.0139308	1.9591
ENSMUSG00000021647.7	Cartpt	protein_coding	0.88347	3.61418	5.0421	7.2868e-05	0.0157781	1.7507
ENSMUSG00000039062.15	Anpep	protein_coding	0.895221	2.18926	4.5444	0.00022289	0.0236949	0.574702
ENSMUSG00000039109.16	F13a1	protein_coding	0.896261	1.56468	4.7274	0.000147442	0.0210646	0.748686
ENSMUSG00000090877.3	Hspa1b	protein_coding	0.923879	2.75928	3.86995	0.00103496	0.0423443	-0.651806
ENSMUSG00000021032.13	Ngb	protein_coding	0.933822	2.78475	5.48375	2.75261e-05	0.0107276	2.65342
ENSMUSG00000033227.7	Wnt6	protein_coding	0.944654	1.11261	4.38148	0.000322546	0.0267755	0.0380548
ENSMUSG00000028004.12	Npy2r	protein_coding	0.948799	3.28643	4.5383	0.000225994	0.0236949	0.695302
ENSMUSG00000021835.15	Bmp4	protein_coding	0.949877	1.20291	5.67318	1.82474e-05	0.0104227	2.13181
ENSMUSG00000031980.10	Agt	protein_coding	0.954244	4.28324	4.60426	0.000194662	0.0224581	0.749397
ENSMUSG00000029661.16	Col1a2	protein_coding	0.971445	4.47789	4.16533	0.000527561	0.0315698	-0.189951
ENSMUSG00000090210.7	Itga10	protein_coding	1.01215	1.53128	3.80446	0.00120169	0.0452081	-0.872164
ENSMUSG00000078302.5	Foxd1	protein_coding	1.01572	1.41397	5.1113	6.24783e-05	0.0151864	1.36021
ENSMUSG00000041559.7	Fmod	protein_coding	1.03665	4.33527	5.03563	7.39254e-05	0.0157781	1.71323
ENSMUSG00000001506.10	Col1a1	protein_coding	1.06258	3.44907	3.70324	0.00151346	0.0492242	-1.04981
ENSMUSG00000020799.16	Tekt1	protein_coding	1.07523	1.4488	5.4681	2.84819e-05	0.0107276	2.10786
ENSMUSG00000024650.5	Slc22a6	protein_coding	1.09768	3.09248	4.72388	0.000148616	0.0210646	1.08554
ENSMUSG00000056972.6	Magel2	protein_coding	1.14151	2.19111	4.28977	0.000397345	0.0278162	0.201388
ENSMUSG00000047507.12	Baiap3	protein_coding	1.15633	5.44183	3.95493	0.000852546	0.0391316	-0.772418
ENSMUSG00000031111.16	Igsf1	protein_coding	1.15919	2.86812	4.92472	9.46855e-05	0.0187568	1.51596
ENSMUSG00000038112.15	AW551984	protein_coding	1.29611	3.70027	5.93969	1.03069e-05	0.0092374	3.59808
ENSMUSG00000040856.17	Dlk1	protein_coding	1.31043	4.03214	4.05233	0.000682653	0.0353484	-0.44107
ENSMUSG00000031344.11	Gabrq	protein_coding	1.41624	2.27319	5.38008	3.45295e-05	0.0110546	2.43972
ENSMUSG00000062393.13	Dgkk	protein_coding	1.41874	1.97145	4.19418	0.000493993	0.0301242	0.00836337
ENSMUSG00000019890.4	Nts	protein_coding	1.43003	2.76987	3.74603	0.0013729	0.0482476	-0.901478
ENSMUSG00000036357.5	Gpr101	protein_coding	1.43609	3.21823	5.67012	1.83684e-05	0.0104227	3.0523
ENSMUSG00000006014.16	Prg4	protein_coding	1.49539	3.01364	4.62709	0.000184875	0.0222269	0.886374
ENSMUSG00000048758.14	Rpl29	protein_coding	1.49798	5.57005	4.82632	0.000118042	0.0198555	1.17232
ENSMUSG00000036198.12	Arhgap36	protein_coding	1.84381	1.46949	5.35429	3.65397e-05	0.0114129	2.34324
ENSMUSG00000054667.7	Irs4	protein_coding	1.99676	1.81908	4.24382	0.000441172	0.0283841	0.110188
ENSMUSG00000040483.15	Xaf1	protein_coding	2.17033	3.25621	10.4289	2.73033e-09	1.74823e-05	9.85361
ENSMUSG00000032572.9	Col6a4	protein_coding	2.70117	1.28881	4.88908	0.000102547	0.019523	1.03598
