# Supplementary material for: Deregulated Transcription and Proteostasis in Adult mapt Knockout Mouse
Source: Int J Mol Sci. 2023 Mar 31;24(7):6559. doi: 10.3390/ijms24076559 (PMC10095510; doi:10.3390/ijms24076559)
Supplement: Supplementary file 1 [file ijms-24-06559-s001.zip › Supplementary Table III. Phosphoproteome data.vf.xlsx]

## Sheet: Table I. P-prot. Cytoskeleton
Symbol	Description	Function	Phosphosite(s)
Apc	Adenomatous polyposis coli protein	Cytoskeleton stabilization	1↑
Cap2	Adenylyl cyclase-associated protein 2 (CAP 2)	Cytoskeleton stabilization	1↓
Ccdc85a	Coiled-Coil Domain Containing 85A	Cell-cell contact	1↓
Clasp1	CLIP-associating protein 1	Cytoskeleton stabilization	1↓
Clasp2	Cytoplasmic Linker Associated Protein 2	Cytoskeleton stabilization	1↓
Cldn11	Claudin 11	Membrane component/cell-cell contact	1↓
Crmp1	Crmp1 protein (Dihydropyrimidinase-related protein 1)	Cytoskeleton stabilization	2↓
Ctnnd1	Catenin Delta 1	Membrane cytoskeleton/cell-cell contact	1↓
Dbn1	Debrin	Cytoskeleton regulation	2↑
Dbnl	Debrin Like protein	Cytoskeleton regulation	1↓
Dzank1	Double Zinc Ribbon And Ankyrin Repeat Domains 1	Membrane cytoskeleton/cell-cell contact	1↑
Evl	Ena/VASP-like protein	Cytoskeleton regulation	1↑
Fmnl2	Formin Like 2	Cytoskeleton regulation	1↓
Fry	FRY Microtubule Binding Protein	Cytoskeleton regulation	1↑
Gap43	Neuromodulin (Growth-associated protein 43)	Cytoskeleton regulation	2↑
Gas2l1	GAS2-like protein 1 (Growth arrest-specific protein 2-like 1)	Cytoskeleton regulation	1↑
Hook3	Protein Hook homolog 3 (mHK3)	Cytoskeleton regulation	1↓
Lsp1	Lymphocyte Specific Protein 1	Cytoskeleton regulation/cell-cell contact	1↑
Map1a	Microtubule-associated protein 1A (MAP-1A)	Cytoskeleton regulation	1↑
Map1b	Microtubule-associated protein 1B (MAP-1B)	Cytoskeleton regulation	10↑
Map2	Microtubule-associated protein 2 (MAP-2)	Cytoskeleton regulation	5↑
Mapre2	Microtubule Associated Protein RP/EB Family Member 2	Cytoskeleton regulation	1↑
Mtmr1	Myotubularin-related protein 1	Cytoskeleton regulation	1↑1↓
Nectin1	Nectin Cell Adhesion Molecule 1	Membrane cytoskeleton/cell-cell contact	2↑
Nfasc	Neurofascin	Membrane cytoskeleton/ECM contact	1↑
Nlgn2	Neuroligin 2	Membrane cytoskeleton/cell-cell contact	2↑
Osbpl3	Oxysterol Binding Protein Like 3	Cytoskeleton regulation/cell-cell contact	1↓
Pacsin1	Syndapin 1	Cytoskeleton regulation	1↓
Pak2	P21 (RAC1) Activated Kinase 2	Cytoskeleton regulation	1↑
Pcm1	Pericentrolar Material 1	Cytoskeleton regulation	1↓
Phldb1	Pleckstrin Homology Like Domain Family B Member 1	Cytoskeleton regulation	3↑
Pkp4	Plakophilin 4	Membrane cytoskeleton/cell-cell contact	2↑
Plec	Plectin	Cytoskeleton regulation	1↓
Prkaa1	Protein Kinase AMP-Activated Catalytic Subunit Alpha 1	Cytoskeleton regulation/kinase	1↓
Samd14	Sterile alpha motif domain-containing protein 14	Cytoskeleton structure	3↑
Spag9	C-Jun-amino-terminal kinase-interacting protein 4 (JIP-4)	Cell structure and transport	1↓
Sptan1	Spectrin Alpha Chain, Non-Erythrocytic 1	Cytoskeleton regulation	1↓
Sptbn1	Spectrin beta chain, non-erythrocytic 1 (Beta-II spectrin)	Cytoskeleton regulation	2↓
Sptbn2	Spectrin Beta Chain, Non-Erythrocytic 2	Cytoskeleton regulation	1↓
Sptbn4	Spectrin Beta chain 4	Cytoskeleton regulation	1↓
Tbck	TBC1 Domain Containing Kinase	Cytoskeleton regulation	1↑
Tnks1bp1	Tankyrase 1 Binding Protein 1	Cytoskeleton regulation	1↓
Tppp	Tubulin polymerization-promoting protein (TPPP)	Cytoskeleton regulation	1↑
Ttbk1	Tau Tubulin Kinase 1	Cytoskeleton regulation/kinase	1↑
Ubr4	Ubiquitin Protein Ligase E3 Component N-Recognin 4	Cytoskeleton regulation	1↓

## Sheet: Table II. P-prot. Membranes
Symbol	Description	Function	Phosphosite(s)
Add3	Gamma-adducin (Adducin-like protein 70)	Membrane cytoskeleton/cell-cell contact	1↑
Als2	Alsin (Amyotrophic lateral sclerosis 2 protein homolog)	Vesicle membrane protein	2↑
Ank2	Ankyrin-2	Membrane cytoskeleton	1↓1↑
Ank3	Ankyrin-3	Membrane cytoskeleton	1↓3↑
Arfgap1	ADP-ribosylation factor GTPase-activating protein 1	Golgi complex/vesicles	1↓
Arhgap32	Rho GTPase Activating Protein 32	Synapse membrane protein	1↓
Arhgef11	Rho Guanine Nucleotide Exchange Factor 11	Synapse membrane protein	1↑
Arhgef4	Rho Guanine Nucleotide Exchange Factor 4	Membrane cytoskeleton/cell-cell contact	1↓
Asb3	Ankyrin Repeat And SOCS Box Containing 3	Membrane cytoskeleton	1↑
Atp1a2	ATPase Na+/K+ Transporting Subunit Alpha 2	Membrane transporter	1↑
Atp8a2	ATPase Phospholipid Transporting 8A2	Vesicle membrane	2↑
Atxn2	Ataxin 2	Endocytosis/vesicles	3↑
Basp1	Neuronal axonal membrane protein NAP-22	Membrane	2↓
Bloc1s3	Biogenesis Of Lysosomal Organelles Complex 1 Subunit 3	Vesicle membrane protein	1↑
Borcs6	BLOC-1 Related Complex Subunit 6	Vesicle membrane protein	1↑
Cavin2	Caveolae-associated protein 2 (Cavin-2)	Membrane/vesicles	1↑
Ccdc177	Myelin Proteolipid Protein-Like Protein	Membrane protein	2↓
Chgb	Chromogranin B	Hormone activity/vesicles	1↓
Cnr1	Cannabinoid Receptor 1	Membrane protein/receptor	1↓
Dlg1	Discs Large MAGUK Scaffold Protein 1	Synapse membrane/cell-cell contact	1↓
Dlg2	Disks large homolog 2 (Postsynaptic density protein PSD-93)	Synapse	1↓
Dlgap2	DLG Associated Protein 2	Synapse membrane protein	1↓
Dnajc5	DnaJ Heat Shock Protein Family (Hsp40) Member C5	Membrane trafficking/protein folding	1↑
Dnajc6	DnaJ Heat Shock Protein Family (Hsp40) Member C6	Vesicle-mediated transport	1↓
Dnm1	Dynamin GTPase	Endocytosis/Vesicular transport	1↓
Dpysl2	Dihydropyrimidinase-related protein 2 (DRP-2)	Membrane signaling	2↓
Ehd1	EH domain-containing protein 1 (PAST homolog 1) (mPAST1)	Membrane/endosomes	1↓
Exoc2	Exocyst Complex Component 2	Exocytic vesicles	1↓
Fam126b	Protein FAM126B	Membrane signaling/vesicles	1↓
Farp1	FERM, ARHGEF and pleckstrin domain-containing protein 1	Membrane synapse/cytoskeleton	2↑
Gja1	Gap junction alpha-1 protein (Connexin-43) (Cx43)	Gap junction/membrane protein	1↑
Gpm6a	Neuronal Membrane Glycoprotein M6-A	Endocytosis/ Vesicle membrane protein	1↓
Gramd1b	GRAM Domain Containing 1B	Membrane protein	1↓
Grin2b	Glutamate Ionotropic Receptor NMDA Type Subunit 2B	Synapse membrane protein	2↓
Grm5	Glutamate Receptor, Metabotropic 5	Synapse membrane protein	2↑
Hcn2	Potassium/sodium hyperpolarization-activated cyclic nucleotide-gated channel 2	Membrane protein/Ion channel	2↑
Iqsec2	IQ motif and SEC7 domain-containing protein 2	Synapse membrane/cytoskeleton	1↓
Itpr1	Inositol 1,4,5-Trisphosphate Receptor Type 1	Membrane protein/Ion Channel Activity	1↓
Itsn1	Intersectin-1 (EH and SH3 domains protein 1)	Membrane/vesicle/synapse	1↑
Kcna2	Potassium Voltage-Gated Channel, Shaker-Related Subfamily, Member 2	Membrane protein/Ion channel	1↑
Kcnc1	Potassium Channel, Voltage Gated Shaw Related Subfamily C, Member 1	Membrane protein/Ion channel	1↑
Kcnh7	Potassium Voltage-Gated Channel Subfamily H Member 7	Membrane protein/Ion channel	1↓
Kcnq2	Potassium voltage-gated channel subfamily KQT member 2 (Fragment)	Membrane protein/Ion channel	1↓
Kctd12	Potassium Channel Tetramerization Domain Containing 12	Membrane protein/GABA receptor	1↑
Kctd16	Potassium Channel Tetramerization Domain Containing 16	Membrane protein/GABA receptor	1↑
Klc2	Kinesin light chain	Axonal transport/vesicles membrane	1↓
Magi3	Magi3, Membrane Associated Guanylate Kinase, WW And PDZ Domain Containing 3	Membrane protein	1↑
Mbp	Myelin basic protein	Membrane protein	2↓
Mvb12b	Multivesicular Body Subunit 12B	Vesicle transport	1↓
Npepps	Aminopeptidase Puromycin Sensitive	Membrane protein	1↓
Nsfl1c	NSFL1 Cofactor	Vesicle membrane protein	1↓
Pip4p1	Type 1 phosphatidylinositol 4,5-bisphosphate 4-phosphatase	Vesicle membrane protein	1↑
Plppr3	Phospholipid Phosphatase Related 3	Membrane protein	1↑
Prrt2	Proline-Rich Transmembrane Protein 2	Synapse membrane protein	2↓
Psd3	PH and SEC7 domain-containing protein 3	Vesicle membrane protein	1↓
Rab11a	RAB11A, Member RAS Oncogene Family	Secretory pathways/protein transport	1↑
Rab3gap2	Rab3 GTPase-activating protein non-catalytic subunit	Vesicle transport	1↑
Rasgrf2	Ras-specific guanine nucleotide-releasing factor 2 (Ras-GRF2)	Synapses	1↑
Rimbp2	RIMS Binding Protein 2	Synapse membrane	1↓
Rtn4	Reticulon-4 (Neurite outgrowth inhibitor) (Nogo protein)	Membrane trafficking/secretory vesicles	1↑
Sgip1	SH3-containing GRB2-like protein 3-interacting protein 1	Vesicles/endocytosis	4↓
Slc12a9	Solute Carrier Family 12 Member 9	Membrane transporter	1↑
Slc20a2	Sodium-dependent phosphate transporter 2 (Phosphate transporter 2) (PiT-2)	Membrane transporter	2↑
Slc35g2	Solute carrier family 35 member G2 (Transmembrane protein 22)	Membrane transporter	1↑
Slc4a4	Solute Carrier Family 4 (Sodium Bicarbonate Cotransporter), Member 4	Membrane transporter	1↑
Slc6a15	Sodium/Chloride Dependent Neurotransmitter Transporter	Membrane transporter	1↓
Slc7a2	Cationic amino acid transporter 2	Membrane transporter	1↑
Slc7a8	Large neutral amino acids transporter small subunit 2	Membrane transporter	1↓
Snap91	Clathrin coat assembly protein AP180 (91 kDa synaptosomal-associated protein)	Synapse membrane/Vesicle	1↓
Snx30	Sorting Nexin-30	Vesicle membrane protein	2↑
Stx7	Syntaxin 7	Vesicle membrane protein	1↑
Sucla2	Succinate-CoA Ligase ADP-Forming Subunit Beta	Mitochondrial matrix	1↑
Syn2	Synapsin 2	Synapse membrane	2↑
Syn3	Synapsin-3 (Synapsin III)	Synapse membrane	2↑
Syngap1	Synaptic Ras GTPase Activating Protein 1	Synapse membrane	2↓
Synj1	Phosphoinositide 5-phosphatase (EC 3.1.3.36)	Synapse membrane	1↑1↓
Synpo2	Synaptopodin-2	Vesicle membrane protein	1↑
Tbc1d10b	TBC1 domain family member 10B (Protein wz3-85)	Vesicle membrane/transport	1↑
Tjp2	Tight junction protein ZO-2	Membrane/ cell-cell contact	1↓
Tmem163	Transmembrane protein 163 (Synaptic vesicle membrane protein of 31 kDa)	Vesicle membrane protein	1↑
Tns1	Tensin 1 (Fragment)	Membrane protein	2↑
Tprg1l	Tumor protein p63-regulated gene 1-like protein	Synapse protein	2↑
Twf2	Twinfilin Actin Binding Protein 2	Vesicle membrane protein	1↓
Vamp1	Vesicle-Associated Membrane Protein 1	Vesicle membrane protein	1↓

## Sheet: Table III. P-prot. UPS
Symbol	Description	Function	Phosphosite(s)
Mindy2	MINDY Lysine 48 Deubiquitinase 2	Protein turnover	1↑
Psmd9	Proteasome 26S Subunit, Non-ATPase 9	UPS	1↑
Stub1	E3 ubiquitin-protein ligase CHIP	UPS	1↓
Trim2	Tripartite motif-containing protein 2	UPS	3↓
Trim3	Tripartite Motif Containing 3	UPS	1↓
Ube3a	Ubiquitin Protein Ligase E3A	UPS	1↓
Wdr20	WD Repeat-Containing Protein 20	Ubiquitin regulation	1↓

## Sheet: Table IV. P-prot. Kinases
Symbol	Description	Function	Phosphosite(s)
Begain	Brain Enriched Guanylate Kinase Associated	Postsynapse	1↑
Camk2a	Calcium/calmodulin-dependent protein kinase type II subunit alpha	Synapse	1↓
Camk2b	Calcium/calmodulin-dependent protein kinase	Actin interaction	3↓
Cdk14	Cyclin Dependent Kinase 14	Meiosis	1↓
Cdk16	Cyclin-dependent kinase 16	Vesicle/excocytosis	1↓
Dclk1	Doublecortin Like Kinase 1	Neuronal migration	1↓
Mapk10	Mitogen-activated protein kinase	Cytoskeleton	1↑
Mink1	Misshapen-like kinase 1	Cytoskeleton	1↑
Nek1	NIMA (Never In Mitosis Gene A)-Related Kinase 1	Cell cycle	1↑
Sik3	SIK Family Kinase 3	Transferase activity	2↑
Srcin1	SRC kinase-signaling inhibitor 1	Synapsis/cell signalling	2↓
Stk3	Serine/Threonine Kinase 3	Growth supressor	1↑
Stk32c	Serine/threonine-protein kinase 32C	Cell signalling	2↓
Tnik	TRAF2 And NCK-Interacting Protein Kinase	Cytoskeleton regulation	1↓

## Sheet: Table V. P-prot. Phosphatases
Symbol	Description	Function	Phosphosite(s)
Ppp1r3d	Protein Phosphatase 1 Regulatory Subunit 3D	Phosphatase	2↓
Ppp2r5d	Protein Phosphatase 2 Regulatory Subunit B'Delta	Phosphatase	1↑
Ppp2r5e	Serine/threonine-protein phosphatase 2A 56 kDa regulatory subunit	Phosphatase	3↑
Ppp3ca	Protein Phosphatase 3 Catalytic Subunit Alpha	Phosphatase	1↓
Ppp3cb	Serine/threonine-protein phosphatase (EC 3.1.3.16)	Phosphatase	1↓
Ptpn12	Protein Tyrosine Phosphatase Non-Receptor Type 12	Phosphatase	1↓
Ptprc	Protein Tyrosine Phosphatase Receptor Type C	Phosphatase	1↑

## Sheet: Table VI. P-prot DNA-RNA met
Symbol	Description	Function	Phosphosite(s)
Acin1	Apoptotic chromatin condensation inducer in the nucleus	RNA	1↓
Akt1s1	Proline-rich AKT1 substrate 1 (Proline-rich AKT substrate)	Protein synthesis	1↑
Carhsp1	Calcium Regulated Heat Stable Protein 1	DNA/RNA	1↓
Cic	Protein capicua homolog	DNA/RNA	1↓
Csrp1	Cysteine And Glycine Rich Protein 1	RNA binding	1↑
Ddx20	DEAD-Box Helicase 20	RNA	1↓
Elavl2	ELAV Like RNA Binding Protein 2	RNA	1↑
Elavl4	ELAV Like RNA Binding Protein 4	RNA	1↑
Foxk1	Forkhead Box Protein K1	DNA binding	1↓
Gigyf2	GRB10 Interacting GYF Protein 2	RNA	1↓
Hdgf	Hepatoma-derived growth factor (HDGF)	DNA	1↓
Hnrnph1	Heterogeneous Nuclear Ribonucleoprotein H1	RNA	1↓
Hnrnph2	Heterogeneous Nuclear Ribonucleoprotein H2	RNA	1↓
Impact	Impact RWD Domain Protein	Ribosome	1↑
Matr3	Matrin 3	RNA	1↓
Nab2	NGFI-A-binding protein 2	RNA transcription	2↓
Nacad	NAC Alpha Domain Containing	Ribosomes	1↑
Ncoa5	Nuclear receptor coactivator 5 (NCoA-5) (Coactivator independent of AF-2) (CIA)	Estrogen receptor nucleus	1↓
Nucks1	Nuclear ubiquitous casein and cyclin-dependent kinase substrate 1 (JC7)	RNA	2↓
Pcbp1	Poly(rC)-binding protein 1 (Alpha-CP1) (Heterogeneous nuclear ribonucleoprotein E1) (hnRNP E1)	RNA	1↑
Pnn	Pinin	DNA/RNA	1↓
Prpf4b	Serine/threonine-protein kinase PRP4 homolog	DNA/RNA	2↓
Ranbp3	Ran-binding protein 3 (RanBP3)	Nuclear transport	1↓
Rbm8a	RNA Binding Motif Protein 8A	RNA	1↓
Rsrc2	Arginine/Serine-Rich Coiled-Coil Protein 2	RNA	1↓
Safb	Scaffold attachment factor B1 (SAF-B1)	DNA	1↓
Scaf8	SR-Related CTD Associated Factor 8	RNA	1↓
Serbp1	SERPINE1 MRNA Binding Protein 1	RNA	1↓
Srp72	Signal Recognition Particle 72 KDa Protein	RNA	1↑
Srrm1	Serine/arginine repetitive matrix 1	DNA/RNA metabolism	2↓
Srrm2	Serine/arginine repetitive matrix 2	RNA	7↓
Srrt	Serrate, RNA Effector Molecule	RNA	1↓
Srsf1	Serine/arginine-rich splicing factor 1 (Splicing factor, arginine/serine-rich 1)	RNA splicing	1↓
Srsf7	Serine/arginine-rich splicing factor 7 (Splicing factor, arginine/serine-rich 7)	RNA splicing	1↓
Tp53bp1	Tumor Protein P53 Binding Protein 1	DNA	1↑
Xrn2	5'-3' Exoribonuclease 2	RNA	2↓

## Sheet: Table VII. P-prot. Other
Symbol	Description	Function	Phosphosite(s)
Acaca	Acetyl-CoA carboxylase 1 (ACC1)	Metabolic enzyme	1↑
Aldoa	Fructose-bisphosphate aldolase A	Metabolic enzyme	1↓
Bclaf1	Bcl-2-Associated Transcription Factor 1	Apoptosis system	1↓
Dkk3	Dickkopf WNT Signaling Pathway Inhibitor 3	Wnt signaling	1↓
Fam110b	Family With Sequence Similarity 110 Member B	Cell cycle	1↑
Fam13c	Family With Sequence Similarity 13, Member C1	Cell cycle	2↑
Fam171b	Family With Sequence Similarity 171 Member B	Cell cycle	1↓
Fra10ac1	FRA10A Associated CGG Repeat 1	Unknown function	2↑
Gigyf1	GRB10 Interacting GYF Protein 1	Growth factor	1↓
Gramd1b	GRAM Domain Containing 1B	Cholesterol transport	1↓
Hdgfl2	Hepatoma-Derived Growth Factor-Related Protein 2	Growth factor	2↓
Hsph1	Heat Shock Protein Family H (Hsp110) Member 1	Chaperone	1↓
Irf3	Interferon Regulatory Factor 3	Inflammation	1↓
Iscu	Iron-Sulfur Cluster Assembly Enzyme	Metal homeostasis	2↑
Mief1	Mitochondrial Elongation Factor 1	Mitochondrial	1↓
Mtx3	Metaxin	Mitochondrial	1↑
Pcyt1b	Phosphate Cytidylyltransferase 1, Choline, Beta	Metabolic pathway	2↑
Pde4d	Phosphodiesterase 4D	Metabolic pathway	1↓
Rap1gap	RAP1 GTPase Activating Protein	Cell signaling	1↓
Rasip1	Ras-Interacting Protein 1	Cell growth	2↑
Rragc	Ras-Related GTP-Binding Protein C	mTOR signaling	1↑
Sgtb	Small Glutamine Rich Tetratricopeptide Repeat Co-Chaperone Beta	Chaperone	1↓
